# Supplementary material for: Distinct Gastrointestinal and Reproductive Microbial Patterns in Female Holobiont of Infertility
Source: Microorganisms. 2024 May 14;12(5):989. doi: 10.3390/microorganisms12050989 (PMC11124254; doi:10.3390/microorganisms12050989)
Supplement: Supplementary file 1 [file microorganisms-12-00989-s001.zip]

Archive with 1 entries (1 files):
- microorganisms-2984280-supplementary.pdf
